# Supplementary material for: Inflammatory bowel disease biomarkers of human gut microbiota selected via different feature selection methods
Source: PeerJ. 2022 Apr 25;10:e13205. doi: 10.7717/peerj.13205 (PMC9048649; doi:10.7717/peerj.13205)
Supplement: Supplemental Information 1 [file peerj-10-13205-s001.xlsx]

## Sheet: Sheet1
Conditional Mutual Information Maximization [CMIM] (Top 100 features)									Fast Correlation Based Filter [FCBF] (Top 100 features)
Models		Accuracy	Recall	Specificity	Precision	AUC	F1		Models		Accuracy	Recall	Specificity	Precision	AUC	F1
Adaboost	Mean	0.54359	0.926667	0.304167	0.484175	0.561667	0.622378		Adaboost	Mean	0.446154	0.953333	0.129167	0.412894	0.534583	0.571771
Adaboost	Std dev.	0.173822	0.106342	0.3287	0.120441	0.172897	0.0871559		Adaboost	Std dev.	0.0889875	0.0891662	0.197837	0.0432109	0.0646474	0.0217659
DT	Mean	0.384615	1	0	0.384615	0.49	0.555556		DT	Mean	0.384615	1	0	0.384615	0.505	0.555556
DT	Std dev.	7.02447e-09	0	0	4.96705e-09	0.0769098	1.40489e-08		DT	Std dev.	7.02447e-09	0	0	4.96705e-09	0.0391755	1.40489e-08
LogitBoost	Mean	0.492308	0.933333	0.216667	0.434898	0.50125	0.589754		LogitBoost	Mean	0.433333	0.986667	0.0875	0.404915	0.525	0.573355
LogitBoost	Std dev.	0.114543	0.0831479	0.205818	0.0654231	0.144863	0.0604848		LogitBoost	Std dev.	0.0572713	0.0421637	0.108387	0.0245005	0.0567993	0.0223706
RF	Mean	0.492308	0.933333	0.216667	0.432297	0.563889	0.587455		RF	Mean	0.423077	0.973333	0.0791667	0.402454	0.502778	0.566606
RF	Std dev.	0.085299	0.0888889	0.179806	0.0401549	0.0840122	0.0309216		RF	Std dev.	0.0785674	0.0644061	0.167187	0.0380504	0.147189	0.0213008
SVM Opt	Mean	0.507692	0.913333	0.254167	0.445344	0.47875	0.588112		SVM Opt	Mean	0.448718	0.986667	0.1125	0.413417	0.530972	0.581484
SVM Opt	Std dev.	0.0861511	0.150882	0.230279	0.0542126	0.0959843	0.0166012		SVM Opt	Std dev.	0.083961	0.0281091	0.14034	0.0419368	0.0805956	0.0401728
Stacking (SVM + Kmeans)	Mean	0.438462	0.933333	0.129167	0.405412	0.510139	0.56166		Stacking (SVM + Kmeans)	Mean	0.453846	0.986667	0.120833	0.41699	0.555278	0.584373
Stacking (SVM + Kmeans)	Std dev.	0.0699081	0.0993808	0.175077	0.0298606	0.0571494	0.00755751		Stacking (SVM + Kmeans)	Std dev.	0.0920938	0.0281091	0.163689	0.044439	0.105618	0.0384486
Stacking (Logitboost + Kmeans)	Mean	0.507692	0.913333	0.254167	0.445344	0.47875	0.588112		Stacking (Logitboost + Kmeans)	Mean	0.448718	0.986667	0.1125	0.413417	0.530972	0.581484
Stacking (Logitboost + Kmeans)	Std dev.	0.0861511	0.150882	0.230279	0.0542126	0.0959843	0.0166012		Stacking (Logitboost + Kmeans)	Std dev.	0.083961	0.0281091	0.14034	0.0419368	0.0805956	0.0401728
Information Gain [IG] (Top 100 features)									Maximum Relevance Minimum Redundancy [MRMR] (Top 100 features)
Models		Accuracy	Recall	Specificity	Precision	AUC	F1		Models		Accuracy	Recall	Specificity	Precision	AUC	F1
Adaboost	Mean	0.871795	0.873333	0.870833	0.832036	0.894444	0.84034		Adaboost	Mean	0.428205	0.933333	0.1125	0.419628	0.45625	0.556966
Adaboost	Std dev. ±	0.0592154	0.123528	0.113601	0.11681	0.0610409	0.0662661		Adaboost	Std dev.	0.106786	0.169239	0.279198	0.0991159	0.102126	0.0032181
DT	Mean	0.725641	0.773333	0.695833	0.655462	0.745417	0.695161		DT	Mean	0.423077	0.96	0.0875	0.409359	0.489583	0.563268
DT	Std dev. ±	0.134626	0.10977	0.262827	0.13519	0.0737407	0.081496		DT	Std dev.	0.0976381	0.126491	0.23607	0.0677375	0.129133	0.016494
LogitBoost	Mean	0.866667	0.873333	0.8625	0.813363	0.907778	0.83435		LogitBoost	Mean	0.384615	1	0	0.384615	0.448056	0.555556
LogitBoost	Std dev. ±	0.0551265	0.119464	0.10025	0.0951933	0.048821	0.0676378		LogitBoost	Std dev.	7.02447e-09	0	0	4.96705e-09	0.0897771	1.40489e-08
RF	Mean	0.853846	0.873333	0.841667	0.797239	0.888611	0.825995		RF	Mean	0.471795	0.933333	0.183333	0.430919	0.396944	0.576607
RF	Std dev. ±	0.0855128	0.0913547	0.12699	0.142636	0.0750394	0.0916557		RF	Std dev.	0.0937837	0.147406	0.238307	0.0685486	0.152274	0.0186436
SVM Opt	Mean	0.830769	0.826667	0.833333	0.782176	0.868056	0.790907		SVM Opt	Mean	0.492308	0.906667	0.233333	0.468006	0.52125	0.584366
SVM Opt	Std dev. ±	0.0630396	0.126491	0.1288	0.122363	0.0609953	0.0673137		SVM Opt	Std dev.	0.141375	0.163903	0.321671	0.156029	0.0977171	0.0453677
Stacking (SVM + Kmeans)	Mean	0.820513	0.793333	0.8375	0.779059	0.843333	0.776617		Stacking (SVM + Kmeans)	Mean	0.430769	0.96	0.1	0.405879	0.514167	0.566328
Stacking (SVM + Kmeans)	Std dev.	0.0694362	0.0798146	0.120201	0.142679	0.0617559	0.0708979		Stacking (SVM + Kmeans)	Std dev.	0.0790772	0.0843274	0.180235	0.0426379	0.084685	0.0175251
Stacking (Logitboost + Kmeans)	Mean	0.830769	0.826667	0.833333	0.782176	0.868056	0.790907		Stacking (Logitboost + Kmeans)	Mean	0.492308	0.906667	0.233333	0.468006	0.52125	0.584366
Stacking (Logitboost + Kmeans)	Std dev. ±	0.0630396	0.126491	0.1288	0.122363	0.0609953	0.0673137		Stacking (Logitboost + Kmeans)	Std dev.	0.141375	0.163903	0.321671	0.156029	0.0977171	0.0453677
Select K Best [SKB] (Top 100 features)									XGBoost [XGB] (Top 100 features)
Models		Accuracy	Recall	Specificity	Precision	AUC	F1		Models		Accuracy	Recall	Specificity	Precision	AUC	F1
Adaboost	Mean	0.85641	0.873333	0.845833	0.796818	0.898611	0.824402		Adaboost	Mean	0.858974	0.893333	0.8375	0.791154	0.898889	0.83021
Adaboost	Std dev. ±	0.0543256	0.115256	0.10025	0.109543	0.0506855	0.0626329		Adaboost	Std dev. ±	0.040542	0.105175	0.0990892	0.0925966	0.0396789	0.0418067
DT	Mean	0.771795	0.753333	0.783333	0.690374	0.768333	0.714682		DT	Mean	0.692308	0.713333	0.679167	0.619638	0.705417	0.646372
DT	Std dev. ±	0.0490244	0.125904	0.0755637	0.0719685	0.0562869	0.0708328		DT	Std dev. ±	0.119658	0.140721	0.254625	0.119585	0.0640111	0.0672303
LogitBoost	Mean	0.851282	0.86	0.845833	0.784562	0.898056	0.817469		LogitBoost	Mean	0.874359	0.846667	0.891667	0.842857	0.913611	0.83752
LogitBoost	Std dev. ±	0.0589682	0.0798146	0.0761993	0.0926681	0.0539593	0.0694468		LogitBoost	Std dev. ±	0.0371574	0.0996289	0.0713624	0.0880953	0.033601	0.0473329
RF	Mean	0.869231	0.9	0.85	0.804218	0.912917	0.84409		RF	Mean	0.858974	0.873333	0.85	0.811355	0.912361	0.830493
RF	Std dev. ±	0.0519191	0.0566558	0.0966252	0.10693	0.028905	0.0537523		RF	Std dev. ±	0.0607379	0.0857789	0.122977	0.135853	0.0432589	0.0578174
SVM Opt	Mean	0.835897	0.813333	0.85	0.801621	0.859306	0.793385		SVM Opt	Mean	0.833333	0.886667	0.8	0.748605	0.879861	0.805229
SVM Opt	Std dev. ±	0.0606777	0.12492	0.133507	0.124071	0.0651481	0.0621071		SVM Opt	Std dev. ±	0.0607379	0.0996289	0.11587	0.0882735	0.0509312	0.0615051
Stacking (SVM + Kmeans)	Mean	0.802564	0.826667	0.7875	0.729446	0.836667	0.768331		Stacking (SVM + Kmeans)	Mean	0.789744	0.82	0.770833	0.721614	0.825	0.751881
Stacking (SVM + Kmeans)	Std dev.	0.0783812	0.0562183	0.133868	0.119263	0.0773999	0.0665034		Stacking (SVM + Kmeans)	Std dev.	0.0670818	0.137167	0.163453	0.116821	0.057183	0.0567568
Stacking (Logitboost + Kmeans)	Mean	0.835897	0.813333	0.85	0.801621	0.859306	0.793385		Stacking (Logitboost + Kmeans)	Mean	0.833333	0.886667	0.8	0.748605	0.879861	0.805229
Stacking (Logitboost + Kmeans)	Std dev. ±	0.0606777	0.12492	0.133507	0.124071	0.0651481	0.0621071		Stacking (Logitboost + Kmeans)	Std dev. ±	0.0607379	0.0996289	0.11587	0.0882735	0.0509312	0.0615051
14 Selected features									All 1331 features
Model		Accuracy	Recall	Specificity	Precision	AUC	F1		Model		Accuracy	Recall	Specificity	Precision	AUC	F1
Adaboost	Mean	0.879487	0.873333	0.883333	0.834155	0.916111	0.84944		Adaboost	Mean	0.853846	0.9	0.825	0.77206	0.886667	0.826778
Adaboost	Std dev.	0.0499104	0.0662953	0.0755637	0.0969287	0.0412385	0.0567478		Adaboost	Std dev.	0.0527566	0.0846197	0.0895806	0.0785774	0.0497904	0.0550849
DT	Mean	0.705128	0.773333	0.6625	0.659572	0.736667	0.685601		DT	Mean	0.658974	0.766667	0.591667	0.585546	0.70125	0.642264
DT	Std dev.	0.180198	0.160862	0.354888	0.171642	0.101793	0.107006		DT	Std dev.	0.148063	0.161015	0.32083	0.116086	0.0595459	0.0655545
LogitBoost	Mean	0.882051	0.873333	0.8875	0.844153	0.925833	0.85055		LogitBoost	Mean	0.876923	0.873333	0.879167	0.832766	0.913333	0.847515
LogitBoost	Std dev.	0.0216224	0.0913547	0.0761993	0.0871259	0.0202034	0.0231509		LogitBoost	Std dev.	0.048046	0.058373	0.0866248	0.105078	0.0341916	0.052137
RF	Mean	0.879487	0.886667	0.875	0.829066	0.927222	0.849128		RF	Mean	0.866667	0.933333	0.825	0.777064	0.917778	0.845168
RF	Std dev.	0.0363625	0.109093	0.0809854	0.080218	0.0327508	0.0446006		RF	Std dev.	0.0509964	0.0544331	0.0805076	0.0799718	0.035734	0.0524339
SVM Opt	Mean	0.828205	0.82	0.833333	0.787612	0.860694	0.786816		SVM Opt	Mean	0.823077	0.88	0.7875	0.73943	0.867778	0.795249
SVM Opt	Std dev.	0.0468919	0.133518	0.138889	0.119183	0.0366709	0.037951		SVM Opt	Std dev.	0.0699081	0.107955	0.127974	0.110887	0.061212	0.0729687
Stacking (SVM + Kmeans)	Mean	0.823077	0.8	0.8375	0.76433	0.824444	0.775813		Stacking (SVM + Kmeans)	Mean	0.810256	0.746667	0.85	0.777975	0.826389	0.754256
Stacking (SVM + Kmeans)	Std dev.	0.0559813	0.108866	0.0772052	0.0905123	0.057984	0.0689181		Stacking (SVM + Kmeans)	Std dev.	0.0696463	0.0932275	0.113175	0.135241	0.0710041	0.0805922
Stacking (Logitboost + Kmeans)	Mean	0.828205	0.82	0.833333	0.787612	0.860694	0.786816		Stacking (Logitboost + Kmeans)	Mean	0.823077	0.88	0.7875	0.73943	0.867778	0.795249
Stacking (Logitboost + Kmeans)	Std dev.	0.0468919	0.133518	0.138889	0.119183	0.0366709	0.037951		Stacking (Logitboost + Kmeans)	Std dev.	0.0699081	0.107955	0.127974	0.110887	0.061212	0.0729687
