# Supplementary material for: Inflammatory bowel disease biomarkers of human gut microbiota selected via different feature selection methods
Source: PeerJ. 2022 Apr 25;10:e13205. doi: 10.7717/peerj.13205 (PMC9048649; doi:10.7717/peerj.13205)
Supplement: Supplemental Information 3 [file peerj-10-13205-s003.xlsx]

## Sheet: Sheet1
10 species found in validation data out of 14 identified species on the original data
Peptostreptococcus_anaerobius
Porphyromonas_asaccharolytica
Ruminococcus_bromii
Bacteroides_xylanisolvens
Solobacterium_moorei
Dorea_formicigenerans
Blautia_hydrogenotrophica
Coprococcus_comes
Bifidobacterium_bifidum
Eubacterium_hallii
